# Supplementary material for: Medication Use by Older Adults with Frailty: A Scoping Review
Source: Pharmacy (Basel). 2025 Nov 21;13(6):170. doi: 10.3390/pharmacy13060170 (PMC12641866; doi:10.3390/pharmacy13060170)
Supplement: Supplementary file 1 [file pharmacy-13-00170-s001.zip]

Archive with 1 entries (1 files):
- pharmacy-3960381-supplementary.pdf
